# Supplementary material for: Safety Profile and Hepatotoxicity of Anaplastic Lymphoma Kinase Tyrosine Kinase Inhibitors: A Disproportionality Analysis Based on FDA Adverse Event Reporting System Database
Source: Toxics. 2025 Mar 14;13(3):210. doi: 10.3390/toxics13030210 (PMC11946249; doi:10.3390/toxics13030210)
Supplement: Supplementary file 1 [file toxics-13-00210-s001.zip]

Archive with 1 entries (1 files):
- toxics-3509292-supplementary.pdf
